# Supplementary material for: SNP-Based QTL Mapping of 15 Complex Traits in Barley under Rain-Fed and Well-Watered Conditions by a Mixed Modeling Approach
Source: Front Plant Sci. 2016 Jun 27;7:909. doi: 10.3389/fpls.2016.00909 (PMC4921488; doi:10.3389/fpls.2016.00909)
Supplement: Supplementary file 3 [file Table3.XLSX]

## Sheet: QTLs
Supplementary Table S3. SNP–trait associations detected for morphological, agronomic and physiological traits in 137 RCSL lines of barley evaluated in two contrasting environmental conditions
Environmental condition	Trait	SNP Marker	Chromosome	Position (cM)	R2	Genetic variance	Residual variance	-2 Ln Likelihood
Fully irrigated	Peduncle lenght	1906-429	1H	36	0.05536	1.80347	4.18427	635.053
Fully irrigated	Peduncle lenght	5488-1097	3H	169	0.05898	1.80347	4.18427	635.053
Fully irrigated	Peduncle lenght	9282-205	3H	171	0.06323	1.80347	4.18427	635.053
Fully irrigated	Peduncle lenght	3965-353	3H	176	0.15058	1.80347	4.18427	635.053
Fully irrigated	Peduncle lenght	2335-1614	3H	181	0.07857	1.80347	4.18427	635.053
Fully irrigated	Peduncle lenght	4026-655	3H	182	0.06568	1.80347	4.18427	635.053
Fully irrigated	Peduncle lenght	ABC08260-1-1-108	3H	182	0.0733	1.80347	4.18427	635.053
Fully irrigated	Peduncle lenght	3718-1026	3H	183	0.06515	1.80347	4.18427	635.053
Fully irrigated	Peduncle lenght	1674-468	7H	113	0.06848	1.80347	4.18427	635.053
Fully irrigated	Peduncle lenght	5212-1409	7H	113	0.05675	1.80347	4.18427	635.053
Fully irrigated	Peduncle lenght	1676-557	7H	116	0.06261	1.80347	4.18427	635.053
Fully irrigated	Peduncle extrusion	5771-91	6H	51	0.06363	0.01929	0.08782	79.8304
Fully irrigated	Peduncle extrusion	885-104	6H	51	0.056	0.01929	0.08782	79.8304
Fully irrigated	Peduncle extrusion	7848-441	6H	54	0.06671	0.01929	0.08782	79.8304
Fully irrigated	Peduncle extrusion	4671-856	7H	188	0.05586	0.01929	0.08782	79.8304
Fully irrigated	Spíke lenght	9018-522	3H	61	0.07219	0.22255	0.35974	314.525
Fully irrigated	Spíke lenght	7342-535	5H	236	0.05131	0.22255	0.35974	314.525
Fully irrigated	Plant height	2719-672	2H	86	0.06261	17.4177	15.2057	861.109
Fully irrigated	Plant height	ABC09016-2-2-348	2H	86	0.06669	17.4177	15.2057	861.109
Fully irrigated	Plant height	ABC08774-1-1-752	2H	92	0.07335	17.4177	15.2057	861.109
Fully irrigated	Plant height	2895-1064	2H	93	0.06204	17.4177	15.2057	861.109
Fully irrigated	Plant height	5726-414	4H	71	0.08282	17.4177	15.2057	861.109
Fully irrigated	Plant height	2968-1066	6H	140	0.05753	17.4177	15.2057	861.109
Fully irrigated	Plant height	4641-266	6H	140	0.05749	17.4177	15.2057	861.109
Fully irrigated	Relative water content	1923-265	1H	140	0.05662	2.93967	40.2499	900.19
Fully irrigated	Relative water content	ABC10632-1-2-132	3H	145	0.06142	2.93967	40.2499	900.19
Fully irrigated	Relative water content	7241-553	3H	154	0.0572	2.93967	40.2499	900.19
Fully irrigated	Relative water content	2754-1027	3H	190	0.05416	2.93967	40.2499	900.19
Fully irrigated	Relative water content	1107-392	7H	91	0.05089	2.93967	40.2499	900.19
Fully irrigated	Intercept PAR	5880-2547	2H	37	0.09559	10.4584	45.6882	925.553
Fully irrigated	Intercept PAR	7766-492	2H	39	0.13727	10.4584	45.6882	925.553
Fully irrigated	Intercept PAR	8787-1459	2H	39	0.16796	10.4584	45.6882	925.553
Fully irrigated	Intercept PAR	2477-377	2H	42	0.12266	10.4584	45.6882	925.553
Fully irrigated	Intercept PAR	5652-419	2H	42	0.14496	10.4584	45.6882	925.553
Fully irrigated	Intercept PAR	816-265	2H	45	0.09773	10.4584	45.6882	925.553
Fully irrigated	Intercept PAR	1447-464	2H	50	0.08014	10.4584	45.6882	925.553
Fully irrigated	Tiller number	5692-310	4H	157	0.05096	3521.08	12705.1	1691.04
Fully irrigated	Tiller number	ABC11529-1-1-295	5H	93	0.05017	3521.08	12705.1	1691.04
Fully irrigated	Tiller number	7839-633	5H	99	0.05579	3521.08	12705.1	1691.04
Fully irrigated	Tiller number	65-778	5H	101	0.0594	3521.08	12705.1	1691.04
Fully irrigated	Biological yield	5880-2547	2H	37	0.06652	5885.79	37988.8	1848.23
Fully irrigated	Biological yield	816-265	2H	45	0.062	5885.79	37988.8	1848.23
Fully irrigated	Biological yield	4035-99	3H	60	0.06371	5885.79	37988.8	1848.23
Fully irrigated	Biological yield	GBS0598-3	3H	60	0.06631	5885.79	37988.8	1848.23
Fully irrigated	Biological yield	4105-1417	3H	64	0.0612	5885.79	37988.8	1848.23
Fully irrigated	Biological yield	7045-950	3H	67	0.05525	5885.79	37988.8	1848.23
Fully irrigated	Biological yield	ABC09365-1-3-378	5H	89	0.05398	5885.79	37988.8	1848.23
Fully irrigated	Biological yield	7839-633	5H	99	0.07101	5885.79	37988.8	1848.23
Fully irrigated	Biological yield	65-778	5H	101	0.06976	5885.79	37988.8	1848.23
Fully irrigated	Biological yield	4342-528	5H	103	0.05573	5885.79	37988.8	1848.23
Fully irrigated	Dry weight in tillering	617-167	6H	197	0.06042	0.05321	5320.97	1552.75
Fully irrigated	Harvest index	921-414	3H	39	0.05242	0.00105	0.00123	-436.6
Fully irrigated	Harvest index	4035-99	3H	60	0.0767	0.00105	0.00123	-436.6
Fully irrigated	Harvest index	GBS0598-3	3H	60	0.15591	0.00105	0.00123	-436.6
Fully irrigated	Harvest index	9018-522	3H	61	0.1688	0.00105	0.00123	-436.6
Fully irrigated	Harvest index	4105-1417	3H	64	0.20269	0.00105	0.00123	-436.6
Fully irrigated	Harvest index	7045-950	3H	67	0.15435	0.00105	0.00123	-436.6
Fully irrigated	Harvest index	ABC08402-1-2-97	5H	173	0.07821	0.00105	0.00123	-436.6
Fully irrigated	Kernel / spike	1040-279	2H	86	0.06067	1.71866	2.08296	573.126
Fully irrigated	Kernel / spike	1275-734	2H	86	0.06138	1.71866	2.08296	573.126
Fully irrigated	Kernel / spike	2719-672	2H	86	0.08273	1.71866	2.08296	573.126
Fully irrigated	Kernel / spike	4233-63	2H	86	0.06055	1.71866	2.08296	573.126
Fully irrigated	Kernel / spike	ABC09016-2-2-348	2H	86	0.08308	1.71866	2.08296	573.126
Fully irrigated	Kernel / spike	ABC08774-1-1-752	2H	92	0.08348	1.71866	2.08296	573.126
Fully irrigated	Kernel / spike	2895-1064	2H	93	0.08182	1.71866	2.08296	573.126
Fully irrigated	Kernel / spike	GBS0598-3	3H	60	0.08176	1.71866	2.08296	573.126
Fully irrigated	Kernel / spike	9018-522	3H	61	0.096	1.71866	2.08296	573.126
Fully irrigated	Kernel / spike	4105-1417	3H	64	0.10754	1.71866	2.08296	573.126
Fully irrigated	Kernel / spike	7045-950	3H	67	0.06346	1.71866	2.08296	573.126
Fully irrigated	Kernel / spike	6353-524	7H	48	0.06039	1.71866	2.08296	573.126
Fully irrigated	Grain yield	2711-234	1H	139	0.09545	0.54736	0.56951	404.685
Fully irrigated	Grain yield	1923-265	1H	140	0.18088	0.54736	0.56951	404.685
Fully irrigated	Grain yield	GBS0598-3	3H	60	0.093	0.54736	0.56951	404.685
Fully irrigated	Grain yield	9018-522	3H	61	0.076	0.54736	0.56951	404.685
Fully irrigated	Grain yield	4105-1417	3H	64	0.0656	0.54736	0.56951	404.685
Fully irrigated	Grain yield	7045-950	3H	67	0.05185	0.54736	0.56951	404.685
Fully irrigated	Hectoliter weight	ABC11290-sfp44-06	1H	134	0.1278	0.95674	1.4996	516.162
Fully irrigated	Hectoliter weight	2711-234	1H	139	0.26876	0.95674	1.4996	516.162
Fully irrigated	Hectoliter weight	1923-265	1H	140	0.35323	0.95674	1.4996	516.162
Fully irrigated	Hectoliter weight	7527-1618	1H	165	0.06528	0.95674	1.4996	516.162
Fully irrigated	Chlorophyll fluorescence	2314-1412	1H	57	0.05146	8.1795e-05	0.00083127	-558.37
Fully irrigated	Chlorophyll fluorescence	1746-1527	3H	83	0.05921	8.1795e-05	0.00083127	-558.37
Fully irrigated	Chlorophyll fluorescence	2338-1572	3H	89	0.05184	8.1795e-05	0.00083127	-558.37
Fully irrigated	Chlorophyll fluorescence	ABC08184-2-1-35	3H	89	0.06516	8.1795e-05	0.00083127	-558.37
Rain fed	Peduncle lenght	12007-70	3H	75	0.07035	1.95142	2.54975	596.899
Rain fed	Peduncle lenght	8383-349	3H	75	0.09103	1.95142	2.54975	596.899
Rain fed	Peduncle lenght	ABC05852-1-2-658	3H	78	0.06607	1.95142	2.54975	596.899
Rain fed	Peduncle lenght	9282-205	3H	171	0.05715	1.95142	2.54975	596.899
Rain fed	Peduncle lenght	3965-353	3H	176	0.12904	1.95142	2.54975	596.899
Rain fed	Peduncle lenght	2335-1614	3H	181	0.05311	1.95142	2.54975	596.899
Rain fed	Peduncle lenght	3718-1026	3H	183	0.08273	1.95142	2.54975	596.899
Rain fed	Peduncle lenght	5212-1409	7H	113	0.06512	1.95142	2.54975	596.899
Rain fed	Peduncle lenght	1789-782	7H	153	0.05312	1.95142	2.54975	596.899
Rain fed	Peduncle extrusion	ABC02258-1-6-382	2H	132	0.05462	0.00839	0.03913	-18.192
Rain fed	Peduncle extrusion	6589-1211	4H	54	0.0533	0.00839	0.03913	-18.192
Rain fed	Spíke lenght	497-386	7H	81	0.06643	0.0971	0.86701	389.005
Rain fed	Plant height	2371-950	2H	126	0.06135	14.1404	8.91778	808.278
Rain fed	Plant height	9610-1195	3H	197	0.0727	14.1404	8.91778	808.278
Rain fed	Plant height	4160-1365	4H	170	0.05847	14.1404	8.91778	808.278
Rain fed	Plant height	4773-1009	4H	170	0.10094	14.1404	8.91778	808.278
Rain fed	Plant height	2297-1250	4H	174	0.07336	14.1404	8.91778	808.278
Rain fed	Plant height	ABC08009-1-2-304	4H	180	0.22164	14.1404	8.91778	808.278
Rain fed	Plant height	954-1377	4H	182	0.2223	14.1404	8.91778	808.278
Rain fed	Intercept PAR	2822-739	2H	194	0.05255	6.02287	30.0816	882.236
Rain fed	Intercept PAR	252-556	2H	208	0.0618	6.02287	30.0816	882.236
Rain fed	Intercept PAR	2995-717	3H	39	0.05752	6.02287	30.0816	882.236
Rain fed	Tiller number	6792-1945	1H	31	0.06059	853.211	2682.49	1503.78
Rain fed	Tiller number	12007-70	3H	75	0.05308	853.211	2682.49	1503.78
Rain fed	Tiller number	ABC05852-1-2-658	3H	78	0.05457	853.211	2682.49	1503.78
Rain fed	Tiller number	2968-1066	6H	140	0.06427	853.211	2682.49	1503.78
Rain fed	Tiller number	4641-266	6H	140	0.06362	853.211	2682.49	1503.78
Rain fed	Biological yield	171-1301	5H	119	0.06349	1605.01	12728	1681.82
Rain fed	Biological yield	4050-2006	5H	226	0.05236	1605.01	12728	1681.82
Rain fed	Biological yield	497-386	7H	81	0.05746	1605.01	12728	1681.82
Rain fed	Biological yield	5695-922	7H	82	0.05272	1605.01	12728	1681.82
Rain fed	Biological yield	4475-478	7H	89	0.05693	1605.01	12728	1681.82
Rain fed	Dry weight in tillering	2754-1027	3H	190	0.05302	0.01987	1986.59	1418.76
Rain fed	Dry weight in tillering	ABC05919-1-2-157	3H	190	0.07724	0.01987	1986.59	1418.76
Rain fed	Dry weight in tillering	9610-1195	3H	197	0.06247	0.01987	1986.59	1418.76
Rain fed	Harvest index	5880-2547	2H	37	0.05854	0.00094482	0.003	-357.22
Rain fed	Kernel / spike	11832-415	3H	113	0.05967	1.16533	5.32779	650.624
Rain fed	Kernel / spike	11116-257	3H	119	0.06082	1.16533	5.32779	650.624
Rain fed	Kernel / spike	7639-122	5H	196	0.05014	1.16533	5.32779	650.624
Rain fed	Thousand kernel weight	ABC02329-1-20-250	2H	11	0.06256	7.80495	13.3251	807.696
Rain fed	Thousand kernel weight	8930-370	2H	13	0.05971	7.80495	13.3251	807.696
Rain fed	Thousand kernel weight	5880-2547	2H	37	0.05895	7.80495	13.3251	807.696
Rain fed	Thousand kernel weight	4050-2006	5H	226	0.05312	7.80495	13.3251	807.696
Rain fed	Thousand kernel weight	1789-782	7H	153	0.05156	7.80495	13.3251	807.696
Rain fed	Grain yield	2711-234	1H	139	0.06931	0.03682	0.05889	73.1511
Rain fed	Grain yield	1923-265	1H	140	0.08606	0.03682	0.05889	73.1511
Rain fed	Hectoliter weight	2711-234	1H	139	0.08147	1.05962	4.38996	541.654
Rain fed	Hectoliter weight	1923-265	1H	140	0.0832	1.05962	4.38996	541.654
Rain fed	Hectoliter weight	11591-265	2H	140	0.05867	1.05962	4.38996	541.654
Rain fed	Hectoliter weight	5837-427	2H	141	0.05642	1.05962	4.38996	541.654
Rain fed	Hectoliter weight	1635-691	2H	142	0.05754	1.05962	4.38996	541.654
Rain fed	Hectoliter weight	ABC12856-1-1-77	2H	142	0.0651	1.05962	4.38996	541.654
Rain fed	Hectoliter weight	11660-365	2H	145	0.06314	1.05962	4.38996	541.654
Rain fed	Hectoliter weight	2944-1813	2H	146	0.05876	1.05962	4.38996	541.654
Rain fed	Hectoliter weight	3551-2537	4H	24	0.06141	1.05962	4.38996	541.654
Rain fed	Chlorophyll fluorescence	5611-811	4H	140	0.05747	8.7975e-05	0.00335	-385.42
Rain fed	Chlorophyll fluorescence	ABC12093-1-2-231	4H	144	0.05379	8.7975e-05	0.00335	-385.42
